# Supplementary material for: A data driven learning approach for the assessment of data quality
Source: BMC Med Inform Decis Mak. 2021 Nov 1;21:302. doi: 10.1186/s12911-021-01656-x (PMC8561935; doi:10.1186/s12911-021-01656-x)
Supplement: Supplementary file 1 — Additional file 1. Overview DQ-issues. [file 12911_2021_1656_MOESM1_ESM.xlsx]

## Sheet: Lernerfolg final
Rule	Issue category	Issue factor	Occurences	Comments
case_id_missing	Missing data	0	2% of cases	Data for patient has no case_id identifying the patient. Rationale: If the data can't be assigned to a patient, the fictive CDSS trying to predict the outcome fails.
cases_per_site_very_low	Insufficient amount of data	0.4	3 sites	There are less than 200 cases in a site. Rationale: If there is not enough data to "train" the CDSS-model to local circumstances, the accuracy of predictions is lower.
cases_per_site_low	Insufficient amount of data	0.7	4 sites	There are less than 400 cases instances in a site. Rationale: If there is not enough data to "train" the CDSS-model to local circumstances, the accuracy of predictions is lower.
start_time_21	Currency	0	~10% of cases	The data for a patient is older than 3 weeks. Rationale: If the data is not current enough, the fictive CDSS trying to predict the outcome fails.
start_time_7	Currency	0.8	~70% of cases	The data for a patient is older than 1 week. Rationale: If the data is not current, the fictive CDSS trying to predict the outcome is less accurate.
gender_missing	Missing data	0.95	10/5% of cases	A patient's gender is missing. Note that some issues are distributed unequally between sites, i.e. some site have 10% missing gender values others just 5%. Rationale: Gender is considered but is not an important factor for the fictive CDSS.
height_or_weight_missing	Missing data	0.8	15/5% of cases height missing, 10/5% of cases weight missing	A patient's height or weight are missing. Rationale: Fictive CDSS uses body mass index in decision if it is present.
contradicting_entries_risk_factor	Contradicting data	0.9	1% of risc factor entries (3 risc factors per case)	A patient's data contains contradicting entries, e.g. entries stating a diagnosed diabetes and an exclusion of a diabetes diagnosis. Rationale: The fictive CDSS uses these risc factors and incorrect data lowers the accuracy.
missing_info_risk_factor	Missing data	0.9	40/20% of risc factor entries	A patient's data has no information on a relevant risc factor. Rationale: The fictive CDSS uses these risc factors and missing data lowers the accuracy.
blood_pressure_none	Missing data	0	~2% of cases	A patient has no blood pressure measurements. Rationale: Blood pressure is an important factor for the fictive CDSS.
blood_pressure_2	Insufficient amount of data	0.8	~5% of cases	A patient has less than two blood pressure measurements. Rationale: Blood pressure is an important factor and two independent measurements increase the performance of the fictive CDSS.
blood_pressure_outlier	Outliers	0.9	3% of cases (normally two measures per case)	A patient has a blood pressure measurement with impossibly high value. Rationale: Incorrect data distorts the prediction.
blood_pressure_density_0	Odd temporal distribution	0.9	5% of BP measures	A patient has more than one blood pressure measurement but all measurements have the same timestamp. Rationale: Incorrect data distorts the prediction.
HF_0	Missing data	0	~0,5% of cases	A patient has no heart rate measurements. Rationale: Heart rate is an important factor for the fictive CDSS.
HF_5	Insufficient amount of data	0.8	~1,7% of cases	A patient has less than five heart rate measurements. Rationale: Heart rate is an important factor for the fictive CDSS and it's trend over a short time is of interest, too.
HF_10	Insufficient amount of data	0.95	~2,8% of cases	A patient has less than ten heart rate measurements. Rationale: Heart rate is an important factor for the fictive CDSS and it's trend over a short time is of interest, too.
HF_density_2min	Unsuitable temporal distribution	0.95	5% (normally ten measures per case)	A patient has heart rate measurements which are measured in invervals that are greater than two minutes. Rationale: The fictive CDSS needs high-resolution data to determine a suitable trend.
HF_density_0	Odd temporal distribution	0.9	5% of cases	A patient has more than one heart rate measurement but all measurements have the same timestamp. Rationale: Incorrect data distorts the prediction.
HF_outlier	Outliers	0.8	3% of HF measures	A patient has a heart rate measurement with impossibly high value. Rationale: Incorrect data distorts the prediction.

## Sheet: Tabelle1
	0.0015	0.001	0.001 mit imputierten Werten	0.001 mit imputierten Werten und min-bucket = 1% Werte	Alternative splits	0.001 mit imputierten Werten und min-bucket = 1% Werte + alternative splits	latest	with row_counts per site and case	Antje	Rajan	Erik O1	Erik O2	Erik O3
case_id_missing: {CDSS_success:0, label:"completeness_issue", counter:0, reference: number_of_cases},
cases_per_site_very_low: {CDSS_success:0.4, counter:0, reference: number_of_cases},										?
cases_per_site_low: {CDSS_success:0.7, counter:0, reference: number_of_cases},										?
start_time_21: {CDSS_success:0, label:"timeliness_issue", counter:0, reference: number_of_cases},
start_time_7: {CDSS_success:0.90, counter:0, reference: number_of_cases},
gender_missing: {CDSS_success:0.95, counter:0, reference: number_of_cases},								in alternative splits
height_or_weight_missing: {CDSS_success:0.8, counter:0, reference: number_of_cases},
contradicting_entries_risk_factor: {CDSS_success:0.9, label:"plausibility_issue", counter:0, reference: 3*number_of_cases},
missing_info_risk_factor: {CDSS_success:0.9, counter:0, reference: 3*number_of_cases},
blood_pressure_none: {CDSS_success:0, label:"completeness_issue", counter:0, reference: number_of_cases},
blood_pressure_2: {CDSS_success:0.9, label:"completeness_issue", counter:0, reference: number_of_cases},								in alternative splits
blood_pressure_outlier: {CDSS_success:0.9, label:"plausibility_issue", counter:0, reference: 20332},
blood_pressure_density_0: {CDSS_success:0.9, label:"plausibility_issue", counter:0, reference: number_of_cases},
HF_0: {CDSS_success:0, label:"completeness_issue", counter:0, reference: number_of_cases},
HF_5: {CDSS_success:0.9, label:"completeness_issue", counter:0, reference: number_of_cases},								in alternative splits
HF_10: {CDSS_success:0.95, label:"completeness_issue", counter:0, reference: number_of_cases},
HF_density_2_min: {CDSS_success:0.95, label:"density_issue", counter:0, reference: 102154},
HF_density_0: {CDSS_success:0.90, label:"plausibility_issue", counter:0, reference: number_of_cases},								fraglich iob in alternative splits
HF_outlier: {CDSS_success:0.8, label:"plausibility_issue", counter:0, reference: 102154}
Blödsinnige Splits?	Keine	viel	Ja, aber weniger als ohne imputieren	wenig	wenig	recht viel		echt wenig	wenig irrelevantes	nichts irrelevantes
									unterschiedliche Sichten Inhaltlich gedacht und ML Expert gedacht: welcher Split macht meine Model measures besser und nicht inhaltlich
