# Supplementary material for: A data driven learning approach for the assessment of data quality
Source: BMC Med Inform Decis Mak. 2021 Nov 1;21:302. doi: 10.1186/s12911-021-01656-x (PMC8561935; doi:10.1186/s12911-021-01656-x)
Supplement: Supplementary file 2 — Additional file 2. Data generation. [file 12911_2021_1656_MOESM2_ESM.txt]

/*
	This script was used to automate the MM-execution and MM-results' export for
	exploring machine learning to derive DQ-assessment knoweldge. The results
	from 19.02.2021 base on this script.
*/

(function(exports){
	self = this;
	exports.is = true;

	/*	init function for server side part of app	- intended to be invoked when client is loaded	*/
	exports.initServerApp = function(app, dev, req, utils) {

		/*	returns the connection_id of the newest connection from global.connections	*/
		exports.select_newest_connection = function() {
			var connection_ids = Object.keys(global.connections);
			var newest = connection_ids[0];
			connection_ids.forEach(conn_id => {
				if (global.connections[conn_id].start_time > global.connections[newest].start_time) {
					newest = conn_id;
				}
			});
			return newest;
		}

		/*	possibility to initiate storing contexts to file or loading them from file via REST-API	*/
		exports.save_or_load_contexts = function (req, res) {
			var d = new Date();
			console.log(d.toLocaleString() + "." + d.getMilliseconds() + ": save_or_load_contexts.");
			if (req.originalUrl.replace("/contexts/","")=="load") {
				//load contexts from file
				var filename = "/testcases/contexts.json";
				utils.readFileAsText(filename, function(iData) {
					global.contexts = JSON.parse(iData);
					if (!global.contexts["Basic RFFfdGVzdDp0"].vector_strings) {global.contexts["Basic RFFfdGVzdDp0"].vector_strings = {};};
					d = new Date();
					console.log(d.toLocaleString() + "." + d.getMilliseconds() + ": Contexts loading done (from file).");
					res.statusCode = 200;
					res.setHeader('Content-Type', 'application/json');
					res.end(JSON.stringify({load_from_file: true}));

					//derive paths
					//(only use small amount of dataset, since i know its enough)
					var smaller_data_array = [];
					for (var i=0; i<10; i++) {
						smaller_data_array.push(global.contexts["Basic RFFfdGVzdDp0"].data[i]);
					};
					var new_paths = app.extractPathsFromData(smaller_data_array, {}, {});
					d = new Date();
					console.log(d.toLocaleString() + "." + d.getMilliseconds() + ": Deriving paths done.");
					//send as server send event to client
					var connection_id = dev.select_newest_connection();
					global.connections[connection_id].write('id: ' + (new Date()).toLocaleTimeString() + '\n');
					global.connections[connection_id].write("data: " + JSON.stringify({paths: new_paths}) + '\n\n');
				});
			}
			else {
				try {
					var site_extension = "_Site"+req.originalUrl.replace("/contexts/","");
					global.contexts.vectors = {}; //we don't need them in stored context
					global.contexts.vector_strings = {}; //we don't need them in stored context
					utils.writeToFile("/testcases/contexts"+site_extension+".json", JSON.stringify(global.contexts), true);
					res.statusCode = 200;
					res.setHeader('Content-Type', 'application/json');
					res.end(JSON.stringify({saved_to_file: true}));
				}
				catch (error) {
					res.statusCode = 200;
					res.setHeader('Content-Type', 'application/json');
					res.end(JSON.stringify({saved_to_file: false, error: error}));
				}
			}
		};
		app.get('/contexts/*', dev.save_or_load_contexts);

		/*	possibility to send results from stored context instead of executing MM	*/
		if (false) {
			exports.send_raw_results = function (MM_hash) {
				var res = global.contexts["Basic RFFfdGVzdDp0"].raw_results[MM_hash];
				//assemble message
				var tmp_obj = {MM_hash: MM_hash, results: "<PLACEHOLDER_FOR_RESULTS>"};
				//modify if there was an error in executing MM to be returned - no dimension_level in raw_results
				if (res.indexOf('dimension_level')==-1) {
					tmp_obj.error = true;
					tmp_obj.results = [{dimension_level:"<PLACEHOLDER_FOR_RESULTS>", value:-1, size:0}];
				}
				var tmp_envelope = JSON.stringify(tmp_obj);
				tmp_envelope = tmp_envelope.replace('"<PLACEHOLDER_FOR_RESULTS>"', res);
				//send message as server send event to client
				var connection_id = dev.select_newest_connection();
				global.connections[connection_id].write('id: ' + (new Date()).toLocaleTimeString() + '\n');
				global.connections[connection_id].write("data: " + tmp_envelope + '\n\n');
			};
		}

		/*	possibility to initiate outcome generation via REST-API	*/
		exports.generate_outcome = function (req, res) {
			//set up
			var tmp_CDSS_success, tmp_label;
			var d = global.contexts["Basic RFFfdGVzdDp0"].data;
			var number_of_cases = 10500;
			var last_site = "all";
			o = {
				case_id_missing: {CDSS_success:0, label:"completeness_issue", counter:0, reference: number_of_cases},
				cases_per_site_very_low: {CDSS_success:0.4, counter:0, reference: number_of_cases},
				cases_per_site_low: {CDSS_success:0.7, counter:0, reference: number_of_cases},
				start_time_21: {CDSS_success:0, label:"timeliness_issue", counter:0, reference: number_of_cases},
				start_time_7: {CDSS_success:0.80, counter:0, reference: number_of_cases},
				gender_missing: {CDSS_success:0.95, counter:0, reference: number_of_cases},
				height_or_weight_missing: {CDSS_success:0.8, counter:0, reference: number_of_cases},
				contradicting_entries_risk_factor: {CDSS_success:0.9, label:"plausibility_issue", counter:0, reference: 3*number_of_cases},
				missing_info_risk_factor: {CDSS_success:0.9, counter:0, reference: 3*number_of_cases},
				blood_pressure_none: {CDSS_success:0, label:"completeness_issue", counter:0, reference: number_of_cases},
				blood_pressure_2: {CDSS_success:0.8, label:"completeness_issue", counter:0, reference: number_of_cases},
				blood_pressure_outlier: {CDSS_success:0.9, label:"plausibility_issue", counter:0, reference: 20332},
				blood_pressure_density_0: {CDSS_success:0.9, label:"plausibility_issue", counter:0, reference: number_of_cases},
				HF_0: {CDSS_success:0, label:"completeness_issue", counter:0, reference: number_of_cases},
				HF_5: {CDSS_success:0.8, label:"completeness_issue", counter:0, reference: number_of_cases},
				HF_10: {CDSS_success:0.95, label:"completeness_issue", counter:0, reference: number_of_cases},
				HF_density_2_min: {CDSS_success:0.95, label:"density_issue", counter:0, reference: 102154},
				HF_density_0: {CDSS_success:0.90, label:"plausibility_issue", counter:0, reference: number_of_cases},
				HF_outlier: {CDSS_success:0.8, label:"plausibility_issue", counter:0, reference: 102154}
			}

			console.log("Deriving outcomes per case.");
			//loop through dataset
			d.forEach((row, j) => {
				//set default values for begin
				tmp_CDSS_success = 0.95; //cdss-success 95%
				tmp_label = {
					completeness_issue:0,
					timeliness_issue:0,
					density_issue:0,
					plausibility_issue:0};
				//now check which rules to trigger for case and apply them where appropriate
				//cases per site < 300 - CDSS_success (probablility of correct imaginary prediction)
				var site_count = (parseInt(row["[openEHR-EHR-COMPOSITION.report.v1]/context/health_care_facility"].name.match(/\d+/)[0])+1)*50;
				last_site = row["[openEHR-EHR-COMPOSITION.report.v1]/context/health_care_facility"].name.match(/\d+/)[0];
				if (site_count < 200) {
					apply("cases_per_site_very_low");
				}
				//cases < 700
				else if (site_count < 400) {
					apply("cases_per_site_low");
				}
				//case id missing
				if (!row["[openEHR-EHR-COMPOSITION.report.v1]/context/other_context[at0001]/items[openEHR-EHR-CLUSTER.case_identification.v0]/items[at0001]"]) {
					apply("case_id_missing");
				}
				//composition start_time/origin
				if (row["[openEHR-EHR-COMPOSITION.report.v1]/context/start_time"]) {
					tmp_d = new Date(row["[openEHR-EHR-COMPOSITION.report.v1]/context/start_time"].value);
					//older than 21 days - CDSS_success = 0, label: timeliness_issue
					var days_ago_7 = new Date();
					days_ago_7.setDate(days_ago_7.getDate() - 7);
					var days_ago_21 = new Date();
					days_ago_21.setDate(days_ago_21.getDate() - 21);
					if (tmp_d<days_ago_21) {
						apply("start_time_21");
					}
					//older than 7 days
					else if (tmp_d<days_ago_7) {
						apply("start_time_7");
					}
				}
				//missing - CDSS_success = 0, label: completeness_issue
				else {
					console.log("the unexpected did happen!");
				}
				//gender - missing
				if (row["[openEHR-EHR-COMPOSITION.report.v1]/content[openEHR-EHR-EVALUATION.gender.v1]/data[at0002]/items[at0022]/value"] == null) {
					apply("gender_missing");
				}
				//height or weight - missing
				if ((row["[openEHR-EHR-COMPOSITION.report.v1]/content[openEHR-EHR-OBSERVATION.body_weight.v2]/data[at0002]/events[at0003]/data[at0001]/items[at0004]/value"] == null) || (row["[openEHR-EHR-COMPOSITION.report.v1]/content[openEHR-EHR-OBSERVATION.height.v2]/data[at0001]/events[at0002]/data[at0003]/items[at0004]/value"] == null)) {
					apply("height_or_weight_missing");
				}
				//risk factors
				row["[openEHR-EHR-COMPOSITION.report.v1]/content[openEHR-EHR-SECTION.adhoc.v1 and name/value='Kardiovaskuläre Risikofaktoren']"].items.forEach((item, i) => {
					//contradicting entries
					if (item.items.length > 1) {
						apply("contradicting_entries_risk_factor");
					}
					//missing info
					else if (item.items[0].archetype_node_id == "openEHR-EHR-EVALUATION.absence.v2"){
						apply("missing_info_risk_factor");
					}
				});
				//blood pressure
				//no BP entries at all
				if ((!row["[openEHR-EHR-COMPOSITION.report.v1]/content[openEHR-EHR-SECTION.adhoc.v1 and name/value='Blutdruck nach 5 Minuten Ruhe']"]) || (row["[openEHR-EHR-COMPOSITION.report.v1]/content[openEHR-EHR-SECTION.adhoc.v1 and name/value='Blutdruck nach 5 Minuten Ruhe']"].items.length == 0)) {
					apply("blood_pressure_none");
				}
				//less than 2 entries
				else if (row["[openEHR-EHR-COMPOSITION.report.v1]/content[openEHR-EHR-SECTION.adhoc.v1 and name/value='Blutdruck nach 5 Minuten Ruhe']"].items.length < 2){
					apply("blood_pressure_2");
				}
				else {
					//density = 0, i.e. both measurments have the same timestamp
					if ( (new Date(row["[openEHR-EHR-COMPOSITION.report.v1]/content[openEHR-EHR-SECTION.adhoc.v1 and name/value='Blutdruck nach 5 Minuten Ruhe']"].items[0].data.origin.value))-(new Date(row["[openEHR-EHR-COMPOSITION.report.v1]/content[openEHR-EHR-SECTION.adhoc.v1 and name/value='Blutdruck nach 5 Minuten Ruhe']"].items[1].data.origin.value)) == 0 ) {
						apply("blood_pressure_density_0");
					}
				}
				if (row["[openEHR-EHR-COMPOSITION.report.v1]/content[openEHR-EHR-SECTION.adhoc.v1 and name/value='Blutdruck nach 5 Minuten Ruhe']"])	{
					row["[openEHR-EHR-COMPOSITION.report.v1]/content[openEHR-EHR-SECTION.adhoc.v1 and name/value='Blutdruck nach 5 Minuten Ruhe']"].items.forEach((item, i) => {
						//systolic > 300 or diastolic > 200
						if ((item.data.events[0].data.items[0].value.magnitude > 300) || (item.data.events[0].data.items[0].value.magnitude > 200)) {
							apply("blood_pressure_outlier");
						}
					});
				}
				//heartrate
				//check for time between events > 2min
				if (row["[openEHR-EHR-COMPOSITION.report.v1]/content[openEHR-EHR-SECTION.adhoc.v1 and name/value='Herzfrequenz (Pulsmessung)']/items[openEHR-EHR-OBSERVATION.pulse.v2]"]) {
					var last_e;
					row["[openEHR-EHR-COMPOSITION.report.v1]/content[openEHR-EHR-SECTION.adhoc.v1 and name/value='Herzfrequenz (Pulsmessung)']/items[openEHR-EHR-OBSERVATION.pulse.v2]"].data.events.forEach((e, i) => {
						if (i>0) {
							if ( (new Date(e.time.value)) - (new Date(last_e.time.value)) > 120000 ) {
								apply("HF_density_2_min");
							}
							if ((i==1) && ((new Date(e.time.value)) - (new Date(last_e.time.value)) == 0 )) {
								apply("HF_density_0");
							}
						}
						//implausible value
						if (e.data.items[0].value.magnitude >240) {
							apply("HF_outlier");
						}
						last_e = e;
					});
					//no values
					if (row["[openEHR-EHR-COMPOSITION.report.v1]/content[openEHR-EHR-SECTION.adhoc.v1 and name/value='Herzfrequenz (Pulsmessung)']/items[openEHR-EHR-OBSERVATION.pulse.v2]"].data.events.length<1) {
						apply("HF_0");
					}
					//less than 5 values
					else if (row["[openEHR-EHR-COMPOSITION.report.v1]/content[openEHR-EHR-SECTION.adhoc.v1 and name/value='Herzfrequenz (Pulsmessung)']/items[openEHR-EHR-OBSERVATION.pulse.v2]"].data.events.length<5) {
						apply("HF_5");
					}
					//less than 10 values
					else if (row["[openEHR-EHR-COMPOSITION.report.v1]/content[openEHR-EHR-SECTION.adhoc.v1 and name/value='Herzfrequenz (Pulsmessung)']/items[openEHR-EHR-OBSERVATION.pulse.v2]"].data.events.length<10) {
						apply("HF_10");
					}
				}
				else {
					apply("HF_0");
				}

				//add whole outcome information to dataset row setting CDSS_success for case 3 times, each time randomly considering probablility of correct/wrong prediction (if a good ML result occurs 3 times we can be pretty sure that we were not just lucky with how our CDSS_success outcome turned out)
				row["completeness_issues"] = tmp_label["completeness_issue"];
				row["timeliness_issues"] = tmp_label["timeliness_issue"];
				row["density_issues"] = tmp_label["density_issue"];
				row["plausibility_issues"] = tmp_label["plausibility_issue"];
				row["CDSS_success_1"] = 0 + bl(Math.round(tmp_CDSS_success*100));
				row["CDSS_success_2"] = 0 + bl(Math.round(tmp_CDSS_success*100));
				row["CDSS_success_3"] = 0 + bl(Math.round(tmp_CDSS_success*100));
				if (j<10) {console.log(row);}

				// bl returns true or false with given probability of true
				function bl(probability_for_bad_luck) {
				  return (r(100) <= probability_for_bad_luck);
				}
				function r(max) {
					return Math.floor((Math.random() * max) + 1);
				}
			});
			//method to apply a triggered rule on a case
			function apply(key) {
				//count triggering of rule
				o[key].counter++;
				//adjust CDSS_success probability for case
				tmp_CDSS_success = tmp_CDSS_success * o[key].CDSS_success;
				//if DQ-issue label is present for rule append issue label for case it
				if (o[key].label) {
					tmp_label[o[key].label]++;
				}
			}

			//for all rules add info about proportion of cases to which this rule was applied
			for (var property in o) {
				//NOTE percent values refer to all sites together
				o[property].percent = (o[property].counter/o[property].reference) * 100;
				o[property].CDSS_success_effect = o[property].counter * o[property].CDSS_success;
			}

			console.log(o);
			//write to file system so i have info about number of triggered rules for used outcome available
			utils.writeToFile("/testcases/triggered_rules_"+last_site+".json", JSON.stringify(o), true);

			console.log("Generating outcomes done.");

			//don't forget to send response to client
			res.statusCode = 200;
			res.setHeader('Content-Type', 'application/json');
			res.end(JSON.stringify({generated_outcome:true}));
		};
		app.get('/outcome', dev.generate_outcome);
	};

	/*	init function for client side part of app*/
	exports.initClientApp = async function() {
		toggle_nav(); //hide knowledge bases
		dev.add_dimensions_for_ML();//add dimensions per_case, per_case_10 and per_case_100 for ML research

		for (var i = 0; i<20; i++) { //run for -1 only to get all sites
			console.log(">>> Starting iteration for Site"+i);
			dev.set_AQL_for_ML(i);

			var res = await dev.get_data_and_paths_for_ML();

			if (vm.MMs().length>0) {
				vm.MMs.remove(aMM => {return true});
			}
			//load MMs from KB
			if (true) {
				dev.load_MMs_from_KBs_for_ML();
			}
			//or just derive MMs and stop after that
			else {
				dev.derive_MMs_for_ML();
				return; //don't do any other stuff. Don't run them all now!
			}

			if ((i>-1) && (res)) { //only run MMs and export results when iteration for multiple sites
				res = await dev.run_MMs_for_ML();
				res = await dev.save_context_for_ML(i,res);
				var header_row = (i<1) ? true : false; //only create header_row if it is Site0 or all Sites (i=-1)
				vm.export_MMs_results_csv(header_row, res);
			}
		}
	};

	exports.save_context_for_ML = async function(site_nr) {
		try {
			var my_result = await $.ajax({
				async: true,
				type: "GET",
				contentType:"application/json",
				url: config.server_app.protocol+config.server_app.address+":"+config.server_app.port + "/contexts/"+site_nr,
				beforeSend: function (xhr) {
					xhr.setRequestHeader ("Authorization", "Basic " + config.authString);
				}
			});
		} catch (error) {
			console.log(error);
		}
		return my_result;
	}

	exports.run_MMs_for_ML = async function() {
		console.log("Executing MMs...");
		vm.executeMMs();//run all MMs

		function check_completion() {
		  return new Promise(resolve => {
				setTimeout(() => {
					if (vm.running_MMs()==0) {
						setTimeout(() => {
							resolve(true);
						},5000);
					}
					else {
						resolve(check_completion());
					}
				},5000);
		  });
		}
		var result = await check_completion();
		console.log("Running MMs done.");
		return result;
	}

	exports.get_data_and_paths_for_ML = async function(load_from_file = false) {
		console.log("Retrieving data and paths ...");
		vm.paths = [];
		//trigger server to laod stored contexts from file and derive paths (reproducible since file can be made publicly available (containing data including outcome and MM-results) and also much faster)
		if (load_from_file) {
			try {
				var my_result = await $.ajax({
					async: true,
					type: "GET",
					contentType:"application/json",
					url: config.server_app.protocol+config.server_app.address+":"+config.server_app.port + "/contexts/load",
					beforeSend: function (xhr) {
						xhr.setRequestHeader ("Authorization", "Basic " + config.authString);
					}
				});
			} catch (error) {
				console.log(error);
			}
			return my_result;
		}
		//retrieve data from think
		//to store contexts simply open localhost:3000/contexts/save in Browser (GET request to storing endpoint)
		else {
			//retrieve paths
			setTimeout(function() {
				vm.get_paths();
			},1000); //timeout because connection has to be established first
		}

		function check_completion() {
		  return new Promise(resolve => {
				if ((vm.paths.length>0) && (vm.retrieving_data_completed()==true)) {
					resolve(true);
				}
				else {
					setTimeout(() => {
						resolve(check_completion());
					},1000);
				}
		  });
		}
		var result = await check_completion();
		console.log("Retrieving data and paths done.");
		return result;
	}

	exports.add_dimensions_for_ML = function() {
		//add dimensions for cases
		vm.add_dimension_to_dimension_list("per_case", 'sprintf("%s",item1)', JSON.stringify([{domainPath: "dataset-row/composition/context/other_context[at0001]/items[openehr-ehr-cluster.case_identification.v0]/items[at0001][at0001]/value/value", datatype:"string", pathExtension: null, item: "item1"}]));
	}

	//set AQL to retrieve data for site with given number (-1 for all sites)
	exports.set_AQL_for_ML = function(site_nr = -1) {
		//set initial aql query
		var site_constraint = (site_nr>-1) ? `AND a/context/health_care_facility/name = "Site${site_nr}"
		` : `ORDER BY a/context/health_care_facility/name, a/context/start_time/value
		`;
		vm.aql(`
select
	a/composer as composer,
	a/context/start_time as composition_start_time,
	a/context/health_care_facility as site,
	a/context/other_context[at0001]/items[openEHR-EHR-CLUSTER.case_identification.v0]/items[at0001] as case_identification,
	a/content[openEHR-EHR-EVALUATION.gender.v1]/data[at0002]/items[at0022]/value as gender,
	a/content[openEHR-EHR-OBSERVATION.height.v2]/data[at0001]/events[at0002]/data[at0003]/items[at0004]/value as heigth,
	a/content[openEHR-EHR-OBSERVATION.body_weight.v2]/data[at0002]/events[at0003]/data[at0001]/items[at0004]/value as weight,
	a/content[openEHR-EHR-SECTION.adhoc.v1 and name/value='Kardiovaskuläre Risikofaktoren'] as risc_factors,
	a/content[openEHR-EHR-SECTION.adhoc.v1 and name/value='Blutdruck nach 5 Minuten Ruhe'] as blood_pressure,
	a/content[openEHR-EHR-SECTION.adhoc.v1 and name/value='Herzfrequenz (Pulsmessung)']/items[openEHR-EHR-OBSERVATION.pulse.v2] as heart_rate
from EHR e
contains COMPOSITION a[openEHR-EHR-COMPOSITION.report.v1]
where a/archetype_details/template_id/value = "Anamnese"
${site_constraint} offset 0 limit 11000`.trim());
	}

	exports.generate_outcome_data_for_ML = async function() {
		console.log("Generating outcome...");
		try {
			res = await $.ajax({
				async: true,
				type: "GET",
				contentType:"application/json",
				url: config.server_app.protocol+config.server_app.address+":"+config.server_app.port + "/outcome",
				beforeSend: function (xhr) {
					xhr.setRequestHeader ("Authorization", "Basic " + config.authString);
				}
			});
		} catch (error) {
			console.log(error);
		}
		//add paths for added outcome data
		vm.paths.push("dataset-row/cdss_success_1");
		vm.paths.push("dataset-row/cdss_success_2");
		vm.paths.push("dataset-row/cdss_success_3");
		vm.paths.push("dataset-row/completeness_issues");
		vm.paths.push("dataset-row/timeliness_issues");
		vm.paths.push("dataset-row/density_issues");
		vm.paths.push("dataset-row/plausibility_issues");

		console.log("Generating outcome done.");
		return res.generated_outcome;
	}

	exports.load_MMs_from_KBs_for_ML = function() {
		console.log("Load MMs from KBs...");
		//load kb_Outcome_Measures.json
		//count + mean_CDSS_success: overall,(per_site,) per_day, per_day_of_week, per_case
		vm.kbMMs().forEach((kb, i) => {
			if (kb.kb_tag == "Outcome_Measures") {
				vm.clicked_kb(vm.kbMMs()[i], {target:{parentNode:{className:""}}});
			}
		});
		//load other MMs
		vm.kbMMs().forEach((kb, i) => {
			if (kb.kb_tag == "ML_Knowledge") {
				vm.clicked_kb(vm.kbMMs()[i], {target:{parentNode:{className:""}}});
			}
		});
		console.log("Loading MMs from KBs done.");
		return true;
	}

	exports.derive_MMs_for_ML = function() {
		vm.derive_by_rm_type();
		var filter_string = `
			(!tags.includes("plot")) &&
			(!tags.includes("deciles")) &&
			(!tags.includes("percentiles")) &&
			(!tags.includes("mode")) &&
			(!tags.includes("days_from")) &&
			(iMM.tags.indexOf("duplicates")==-1) &&
			(iMM.tags.indexOf("level_counts")==-1) &&
			(iMM.tags.indexOf("relative_count")==-1) &&
			(iMM.tags.indexOf("level_relative_counts")==-1) &&
			(iMM.tags.indexOf(",per_")==-1) &&
			(
				(iMM.tags.indexOf("row_count")>-1)
				|| (iMM.domainPaths[0].domainPath.indexOf("start_time")>-1)
				|| ((iMM.domainPaths[0].domainPath.indexOf("case_identification")>-1) &&
				(iMM.domainPaths[0].domainPath.indexOf("value/value")>-1))
				|| (iMM.domainPaths[0].domainPath.indexOf("gender")>-1)
				|| ((iMM.domainPaths[0].domainPath.indexOf("height")>-1) && (iMM.domainPaths[0].domainPath.indexOf("magnitude")>-1))
				|| ((iMM.domainPaths[0].domainPath.indexOf("body_weight")>-1) && (iMM.domainPaths[0].domainPath.indexOf("magnitude")>-1))
				|| ((iMM.domainPaths[0].domainPath.indexOf("risikofaktoren")>-1) && (iMM.domainPaths[0].domainPath.indexOf("value/value")>-1))
				|| (
					(iMM.domainPaths[0].domainPath.indexOf("blood")>-1) && (
						(iMM.domainPaths[0].domainPath.indexOf("magnitude")>-1) || (iMM.domainPaths[0].domainPath.indexOf("origin/value")>-1))
					)
				|| 	(
							(iMM.domainPaths[0].domainPath.indexOf("pulse")>-1) &&
						(
							(iMM.domainPaths[0].domainPath.indexOf("magnitude")>-1) || (iMM.domainPaths[0].domainPath.indexOf("time/value")>-1)
						)
				)
			)`;
		//MMs filtered for domainPaths item0 used in fictive CDSS
		vm.mmFilter(filter_string);
		vm.filterMMs();
		vm.add_dimension_to_MMs(vm.dimensions()[0]);//per_site
		vm.filterMMs();//always filter after applying one dimension to not apply dimension to another MM on a dimension
		vm.add_dimension_to_MMs(vm.dimensions()[6]);//per_day
		vm.filterMMs();
		vm.add_dimension_to_MMs(vm.dimensions()[7]);//per_day_of_week
		vm.filterMMs();
		vm.add_dimension_to_MMs(vm.dimensions()[8]);//per_case
		vm.filterMMs();
		vm.add_dimension_to_MMs(vm.dimensions()[9]);//per_case_10
		vm.filterMMs();
		vm.add_dimension_to_MMs(vm.dimensions()[10]);//per_case_100
		//now we need the dimension MMs
		vm.mmFilter(filter_string.replace('(iMM.tags.indexOf("per_")==-1) &&', ''));
		vm.filterMMs();
		vm.add_aggregations();
		//now we can show MMs which were just filtered because adding dimensions doesn't make sense on them
		vm.mmFilter(filter_string
		.replace('(iMM.tags.indexOf(",per_")==-1) &&', ''));
		vm.filterMMs();
		//remove all not visible MMs
		vm.MMs.remove(aMM => {return (aMM.visible()==false)});
		//remove all MMs refering to the absolute values of timepoints
		//filter by !density,!currency and domain path asUnixTS and remove all visible MMs
		vm.mmFilter(`
			(!tags.includes("density")) &&
			(!tags.includes("currency")) &&
			(iMM.single_domain_path_to_text(iMM.domainPaths[0]).indexOf("asUnixTS")>-1)`);
		vm.filterMMs();
		vm.MMs.remove(aMM => {return aMM.visible()});
		vm.mmFilter("");
		vm.filterMMs();
		//export MMs
		vm.export_MMs_as_KB();
	}

})(typeof exports === 'undefined'? this['dev']={}: exports);
