# Supplementary material for: A data driven learning approach for the assessment of data quality
Source: BMC Med Inform Decis Mak. 2021 Nov 1;21:302. doi: 10.1186/s12911-021-01656-x (PMC8561935; doi:10.1186/s12911-021-01656-x)
Supplement: Supplementary file 3 — Additional file 3. Machine learning workflow. [file 12911_2021_1656_MOESM3_ESM.txt]

###################################
# STEP 1 - loading methods 
# simply run R-Code until STEP 2
###################################
library(rpart)
library(rpart.plot)

#impute values for NAs, remove vectors with only NAs etc.
prepare_values = function(x) {
  #cat(names(x))
  #cat(", NAs: ")
  #cat(sum(is.na(x[,1])))
  if (sum(is.na(x[,1]))==length(x[,1])) {#if vector only consists of NAs remove it
    #cat(" -> removed vector\n")
    return(NULL)
  } 
  else if (sum(is.na(x[,1]))>0) { #if NAs present impute them with median
    impute = median(x[,1], na.rm = TRUE)
    #cat(" -> replaced with ")
    #cat(impute)
    x[is.na(x)] <- impute
  }
  else {
    #cat(" -> no imputations")
  }
  # currency in days not seconds
  if (grepl("currency", names(x))) { 
    x = round(x/86400)
    #cat(", (converted to days)")
  }
  #if case identification columns were removed this column is always 1
  else if (grepl("case_identification", names(x))) {
    #cat(" -> removed vector\n")
    return(NULL)
  }
  #cat("\n")
  return(x)
} 

prepare_dataset = function(outcome_index, dim) {
  j = outcome_index
  a = subset(d, ((dimension == dim)))
  a = a[!is.na(a$count_ON_case_identification_.1989023999_value_.2126499114), ]#remove lines with missing cases
  meta <<- c(a[j],a[9],a[1]) 
  for(i in 1:9){a[1] <- NULL}
  i = 1
  while(i < length(a)){
    res <- prepare_values(a[i])
    # remove e.g. if vector consists only of NAs
    if (class(res)=="NULL") {
      a[i] <- NULL
    }
    else {
      a[i] <- res
      i = i+1
    }
  }
  # remove vectors with identical values
  i = 2
  while(i < length(a)){
    if (all(a[i-1]==a[i])) {
      #cat("Removing: ")
      #cat(names(a[i]))
      #cat(" (identical to: ")
      #cat(names(a[i-1]))
      #cat(")\n")
      a[i] <- NULL
    }
    else {
      i = i+1
    }
  }
  return(a)
}

attach_values_to_cases_dimension = function(column_index) {
  value_to_attach = NULL
  tmp_col_vec = numeric()
  for(i in 1:length(d[,1])){
    if(d[i,1] == "overall") {
      value_to_attach = d[i,column_index]
      #cat("Setting new value:")
      #cat(d[i,column_index])
      #cat("\n")
    }
    tmp_col_vec = c(tmp_col_vec, value_to_attach)
  }
  tmp_col_name = sprintf("per_site_%s", names(d)[column_index])
  d[tmp_col_name] <<- tmp_col_vec
  #cat("\n")
  #cat(tmp_col_name)
  #cat(" ")
  #cat(length(tmp_col_vec))
}

###################################
# STEP 2 - loading the data 
# 1. Adapt filename to load correct csv-file. 
filename = "C:\\Users\\ErikT\\Dropbox\\Dissertation\\Text\\Methods_learning\\Learning reference ranges\\Data\\result_exports.csv"
# (don't forget to run it to actually set the variable) 
# 2. Then run R-code until STEP 3
###################################

# prepare datatypes vector - else some columns might mistakenly be loaded as characters
d <- read.csv(file=filename,nrows=1)#just to determine length for types vector
types = c('character',rep('numeric', length(d)-1))
# load data
d = read.csv(filename,
             header = TRUE,
             colClasses = types,
             na.strings=c("null"))

###################################
# STEP 3 - run actual ML for results aggregated per site (e.g. a hospital)
# 1. Adapt "i_want_to_train_a_tree_on_per_site_data" to 1 if you want to train the tree on data per site or 0 if you want to learn per case
i_want_to_train_a_tree_on_per_site_data = 1
# (don't forget to run it to actually set the variable) 
# 2. Then run R-code below until end of file - take care not to reset value of i_want_to_train_a_tree_on_per_site_data ;-)
# 3. inspect the resulting tree and try to make sense of it, i.e. try to conclude what is probably important to indicate good or bad DQ
# 4. if suitable attach relevant MM-results from site_level to case_level. The parameter indicates the column index in d. (example below)
attach_values_to_cases_dimension(10) # (after running this, your dataframe d should have one more variable than before, e.g. row_count aggregated per site, but set for all cases according to their site)
#(you can attach as many columns with results from site level to case level as you deem sensible)

# STEP 4 - run actual ML for results on per case level
# 1. Adapt "i_want_to_train_a_tree_on_per_site_data" to 1 if you want to train the tree on data per site or 0 if you want to learn per case
i_want_to_train_a_tree_on_per_site_data = 0
# (don't forget to run it to actually set the variable)
# 2. Then run R-code below until end of file
# 3. inspect the resulting tree and try to make sense of it, i.e. try to conclude what is probably important to indicate good or bad DQ
#(now this tree should indicate both important things on site and case level as you moved the important reults from site level to case level)
################################### 

if (i_want_to_train_a_tree_on_per_site_data) { # set up things depending on dimension (per site or per case) 
  dimension_name = "overall"
  title_dimension = "per_site"
  cp = 0.01
} else {
  dimension_name = "per_case"
  title_dimension = "per_case"
  cp = 0.001
}
# train a tree for each of the three outcomes
for(i in 2:2){
  a = prepare_dataset(i,dimension_name)
  
  minbucket = 1#ceiling(length(meta[[2]])/100)
  mean_CDSS_success_model <- rpart(meta[[1]]~., data = a, method = "anova",
                                   cp = cp,
                                   #maxcompete = 20,
                                   minsplit = 2*minbucket,
                                   minbucket = minbucket)
  # plot information
  mean_CDSS_success_model
  summary(mean_CDSS_success_model)
  rpart.plot(mean_CDSS_success_model, type=2, extra = 101, fallen.leaves = FALSE)
  plot_title = sprintf("rpart %s %d", title_dimension, i-1)
  title(main = plot_title, adj = 1) 
}
