# Supplementary material for: A data driven learning approach for the assessment of data quality
Source: BMC Med Inform Decis Mak. 2021 Nov 1;21:302. doi: 10.1186/s12911-021-01656-x (PMC8561935; doi:10.1186/s12911-021-01656-x)
Supplement: Supplementary file 4 — Additional file 4. Example MM to check missing BP. [file 12911_2021_1656_MOESM4_ESM.txt]

[
  "description":"MM resulting in a table that lists all patients without blood pressure values and one additional row specifying the number of patient who have at least one blood pressure value. Domain paths simply specify which data is used as input for this MM. Grouping checks a condition and groups data accordingly. Characterization calculates the number of entries per group, i.e. the number of patients with blood pressure values for group \"Patients with BP values\"".
  {
    "tags": "list_patients_without_BP",
    "domainPaths": [
      {
        "domainPath": "dataset-row/[openehr-ehr-composition.report.v1]/content[openehr-ehr-section.adhoc.v1 and name/value='blutdruck nach 5 minuten ruhe'][openehr-ehr-section.adhoc.v1]/items[openehr-ehr-observation.blood_pressure.v2]/data[at0001]/events[at0006]/data[at0003]/items[at0004]/value/magnitude",
        "datatype": "numeric",
        "pathExtension": null,
        "item": "item0",
        "matchedPath": "dataset-row/[openehr-ehr-composition.report.v1]/content[openehr-ehr-section.adhoc.v1 and name/value='blutdruck nach 5 minuten ruhe'][openehr-ehr-section.adhoc.v1]/items[openehr-ehr-observation.blood_pressure.v2]/data[at0001]/events[at0006]/data[at0003]/items[at0004]/value/magnitude"
      },
      {
        "domainPath": "dataset-row/composition/context/other_context[at0001]/items[openehr-ehr-cluster.case_identification.v0]/items[at0001][at0001]/value/value",
        "datatype": "string",
        "pathExtension": null,
        "item": "item1",
        "matchedPath": "dataset-row/[openehr-ehr-composition.report.v1]/context/other_context[at0001]/items[openehr-ehr-cluster.case_identification.v0]/items[at0001][at0001]/value/value"
      }
    ],
    "check": null,
    "group": "if (sum(!is.na(item0))==0) {item1} else {\"Patients with BP values\"}",
    "characterization": "function(v) {length(v)}"
  }
]
